# Supplementary material for: Relapse Rates and Predictors Following Azathioprine Withdrawal in Inflammatory Bowel Disease: A Systematic Review, Meta-Analysis, and Meta-Regression
Source: J Clin Med. 2025 Sep 28;14(19):6868. doi: 10.3390/jcm14196868 (PMC12524840; doi:10.3390/jcm14196868)
Supplement: Supplementary file 1 [file jcm-14-06868-s001.zip]

Archive with 1 entries (1 files):
- jcm-3863434-supplementary.pdf
